# Supplementary material for: Casgevy: Innovative Medicinal Products Require Innovative Approaches to Regulatory Assessment
Source: Pharmaceutics. 2024 Jul 6;16(7):906. doi: 10.3390/pharmaceutics16070906 (PMC11279610; doi:10.3390/pharmaceutics16070906)
Supplement: Supplementary file 1 [file pharmaceutics-16-00906-s001.zip]

Archive with 1 entries (1 files):
- pharmaceutics-2995705-supplementary.pdf
